# Supplementary material for: A Cadaver Based Comparison of Two Elastic Tension Proximal Interphalangeal Joint (PIPJ) Extension Orthoses with Focus on Force Generation and Pressure Distribution
Source: J Clin Med. 2023 Apr 13;12(8):2855. doi: 10.3390/jcm12082855 (PMC10145399; doi:10.3390/jcm12082855)
Supplement: Supplementary file 1 [file jcm-12-02855-s001.zip]

Archive with 1 entries (1 files):
- jcm-2245620-supplementary.pdf
